# Supplementary material for: Lateral bias in the domestic pig (Sus scrofa)
Source: Sci Rep. 2025 Nov 27;15:45468. doi: 10.1038/s41598-025-28801-0 (PMC12749789; doi:10.1038/s41598-025-28801-0)
Supplement: Supplementary file 1 — Supplementary Material 1 [file 41598_2025_28801_MOESM1_ESM.csv]

Pig_no	Sex	Lyingsideleft	Lyingsideright	LSzscore	LShandedness	LSlateralisedyesno	LSLvsR	LyingSideHIscore	LSABSHIscore	Snout4wksleft	Snout4wksright	Snout4wkszscore	Snout4wkshandedness	Snout4wkslateralisedyesno	Snout4wksRvsL	Snout4wksHIscore	Snout4wksABSHIscore	Stepup3wksleft	Stepup3wksright	Stepup3wkszscore	Stepup3wkshandedness	Stepup3wkslateralisedyesno	Stepup3wksrightorleftonly	Stepup3wksHIscore	Stepup3wksABSHIscore	Detour3wksleft	Detour3wksright	Detour3wkszscore	Detour3wkshandedness	Detour3wkslateralisedyesno	Detour3wksrightorleftonly	Detour3wksHIscore	Detour3wksABSHIscore	Snout6wksleft	Snout6wksright	Snout6wkszscore	Snout6wkshandedness	Snout6wkslateralisedyesno	Snout6wksLvsR	Snout6wksHIscore	Snout6wksABSHIscore	Stepup6wksleft	Stepup6wksright	Stepup6wkszscore	Stepup6wkshandedness	Stepup6wkslateralisedyesno	Stepup6wksLvsR	Stepup6wksHIscore	Stepup6wksABSHIscore
1	1	1	9	-2.21	2	1	2	-.8	.8	6	4	.32	3	2		.2	.2	1	9	-2.21	2	1	2	-.8	.8	3	7	-.95	3	2		-.4	.4	9	1	2.21	1	1	1	.8	.8	9	1	2.21	1	1	1	.8	.8
2	1	0	10	-2.84	2	1	2	-1	1	4	6	-.32	3	2		-.2	.2	9	1	2.21	1	1	1	.8	.8	9	1	2.21	1	1	1	.8	.8	4	6	-.32	3	2		-.2	.2	6	4	.32	3	2		.2	.2
3	1	5	5	0	3	2		0	0	9	1	2.21	1	1	1	.8	.8	8	2	1.58	3	2		.6	.6	1	9	-2.21	2	1	2	-.8	.8	6	4	.32	3	2		.2	.2	9	1	2.21	1	1	1	.8	.8
4	1	9	1	2.21	1	1	1	.8	.8	6	4	.32	3	2		.2	.2	9	1	2.21	1	1	1	.8	.8	10	0	2.84	1	1	1	1	1	4	6	-.32	3	2		-.2	.2	9	1	2.21	1	1	1	.8	.8
5	2	8	2	1.58	3	2		.6	.6	4	6	-.32	3	2		-.2	.2	9	1	2.21	1	1	1	.8	.8	1	9	-2.21	2	1	2	-.8	.8	6	4	.32	3	2		.2	.2	9	1	2.21	1	1	1	.8	.8
6	2	1	9	-2.21	2	1	2	-.8	.8	9	1	2.21	1	1	1	.8	.8	3	7	-.95	3	2		-.4	.4	3	7	-.95	3	2		-.4	.4	6	4	.32	3	2		.2	.2	1	9	-2.21	2	1	2	-.8	.8
7	2	6	4	.32	3	2		.2	.2	1	9	-2.21	2	1	2	-.8	.8	3	7	-.95	3	2		-.4	.4	10	0	2.84	1	1	1	1	1	5	5	0	3	2		0	0	1	9	-2.21	2	1	2	-.8	.8
8	2	6	4	.32	3	2		.2	.2	6	4	.32	3	2		.2	.2	4	6	-.32	3	2		-.2	.2	1	9	-2.21	2	1	2	-.8	.8	6	4	.32	3	2		.2	.2	1	9	-2.21	2	1	2	-.8	.8
9	1	7	3	.95	3	2		.4	.4	8	2	1.58	3	2		.6	.6	2	8	-1.58	3	2		-.6	.6	0	10	-2.84	2	1	2	-1	1	9	1	2.21	1	1	1	.8	.8	5	5	0	3	2		0	0
10	1	8	2	1.58	3	2		.6	.6	6	4	.32	3	2		.2	.2	6	4	.32	3	2		.2	.2	10	0	2.84	1	1	1	1	1	4	6	-.32	3	2		-.2	.2	4	6	-.32	3	2		-.2	.2
11	1	7	3	.95	3	2		.4	.4	3	7	-.95	3	2		-.4	.4	4	6	-.32	3	2		-.2	.2	9	1	2.21	1	1	1	.8	.8	9	1	2.21	1	1	1	.8	.8	6	4	.32	3	2		.2	.2
12	1	4	6	-.32	3	2		-.2	.2	4	6	-.32	3	2		-.2	.2	1	9	-2.21	2	1	2	-.8	.8	1	9	-2.21	2	1	2	-.8	.8	7	3	.95	3	2		.4	.4	4	6	-.32	3	2		-.2	.2
13	2	9	1	2	1	1	1	.8	.8	7	3	.95	3	2		.4	.4	4	6	-.32	3	2		-.2	.2	2	8	-1.58	3	2		-.6	.6	7	3	.95	3	2		.4	.4	1	9	-2.21	2	1	2	-.8	.8
14	2	5	5	0	3	2		0	0	5	5	0	3	2		0	0	9	1	2.21	1	1	1	.8	.8	9	1	2.21	1	1	1	.8	.8	3	7	-.95	3	2		-.4	.4	9	1	2.21	1	1	1	.8	.8
15	2	6	4	.32	3	2		.2	.2	8	2	1.58	3	2		.6	.6	4	6	-.32	3	2		-.2	.2	10	0	2.84	1	1	1	1	1	7	3	.95	3	2		.4	.4	9	1	2.21	1	1	1	.8	.8
16	2	6	4	.32	3	2		.2	.2	6	4	.32	3	2		.2	.2	1	9	-2.21	2	1	2	-.8	.8	7	3	.95	3	2		.4	.4	1	9	-2.21	2	1	2	-.8	.8	7	3	.95	3	2		.4	.4
17	1	1	9	-2.21	2	1	2	-.8	.8	4	6	-.32	3	2		-.2	.2	1	9	-2.21	2	1	2	-.8	.8	2	8	-1.58	3	2		-.6	.6	3	7	-.95	3	2		-.4	.4	7	3	.95	3	2		.4	.4
18	1	5	5	0	3	2		0	0	2	8	-1.58	3	2		-.6	.6	1	9	-2.21	2	1	2	-.8	.8	1	9	-2.21	2	1	2	-.8	.8	1	9	-2.21	2	1	2	-.8	.8	1	9	-2.21	2	1	2	-.8	.8
19	1	1	9	-2.21	2	1	2	-.8	.8	4	6	-.32	3	2		-.2	.2	9	1	2.21	1	1	1	.8	.8	0	10	-2.85	2	1	2	-1	1	6	4	.32	3	2		.2	.2	4	6	-.32	3	2		-.2	.2
20	1	6	4	.32	3	2		.2	.2	1	9	-2.21	2	1	2	-.8	.8	1	9	-2.21	2	1	2	-.8	.8	0	10	-2.85	2	1	2	-1	1	1	9	-2.21	2	1	2	-.8	.8	1	9	-2.21	2	1	2	-.8	.8
21	2	6	4	.32	3	2		.2	.2	5	5	0	3	2		0	0	2	8	-1.58	3	2		-.6	.6	6	4	.32	3	2		.2	.2	7	3	.95	3	2		.4	.4	4	6	-.32	3	2		-.2	.2
22	2	3	7	-.95	3	2		-.4	.4	3	7	-.95	3	2		-.4	.4	0	10	-2.85	2	1	2	-1	1	9	1	2.21	1	1	1	.8	.8	4	6	-.32	3	2		-.2	.2	3	7	-.95	3	2		-.4	.4
23	2	2	8	-1.58	3	2		-.6	.6	2	8	-1.58	3	2		-.6	.6	7	3	.95	3	2		.4	.4	3	7	-.95	3	2		-.4	.4	2	8	-1.58	3	2		-.6	.6	8	2	1.58	3	2		.6	.6
24	2	6	4	.32	3	2		.2	.2	1	9	-2.21	2	1	2	-.8	.8	3	7	-.95	3	2		-.4	.4	5	5	0	3	2		0	0	5	5	0	3	2		0	0	6	4	.32	3	2		.2	.2
25	1	4	6	-.32	3	2		-.2	.2	9	1	2.21	1	1	1	.8	.8	9	1	2.21	1	1	1	.8	.8	1	9	-2.21	2	1	2	-.8	.8	9	1	2.21	1	1	1	.8	.8	9	1	2.21	1	1	1	.8	.8
26	1	0	10	-2.85	2	1	2	-1	1	7	3	.95	3	2		.4	.4	1	9	-2.21	2	1	2	-.8	.8	1	9	-2.21	2	1	2	-.8	.8	1	9	-2.21	2	1	2	-.8	.8	1	9	-2.21	2	1	2	-.8	.8
27	1	9	1	2.21	1	1	1	.8	.8	9	1	2.21	1	1	1	.8	.8	9	1	2.21	1	1	1	.8	.8	0	10	-2.85	2	1	2	-1	1	6	4	.32	3	2		.2	.2	6	4	.32	3	2		.2	.2
28	1	6	4	.32	3	2		.2	.2	7	3	.95	3	2		.4	.4	1	9	-2.21	2	1	2	-.8	.8	3	7	-.95	3	2		-.4	.4	6	4	.32	3	2		.2	.2	1	9	-2.21	2	1	2	-.8	.8
29	2	4	6	-.32	3	2		-.2	.2	8	2	1.58	3	2		.6	.6	1	9	-2.21	2	1	2	-.8	.8	9	1	2.21	1	1	1	.8	.8	7	3	.95	3	2		.4	.4	6	4	.32	3	2		.2	.2
30	2	5	5	0	3	2		0	0	9	1	2.21	1	1	1	.8	.8	9	1	2.21	1	1	1	.8	.8	1	9	-2.21	2	1	2	-.8	.8	9	1	-2.21	2	1	2	.8	.8	9	1	2.21	1	1	1	.8	.8
31	2	6	4	.32	3	2		.2	.2	9	1	2.21	1	1	1	.8	.8	1	9	-2.21	2	1	2	-.8	.8	1	9	-2.21	2	1	2	-.8	.8	5	5	0	3	2		0	0	1	9	-2.21	2	1	2	-.8	.8
32	2	4	6	-.32	3	2		-.2	.2	3	7	-.95	3	2		-.4	.4	0	10	-2.85	2	1	2	-1	1	9	1	2.21	1	1	1	.8	.8	6	4	.32	3	2		.2	.2	1	9	-2.21	2	1	2	-.8	.8
33	1	3	7	-.95	3	2		-.4	.4	9	1	2.21	1	1	1	.8	.8	9	1	2.21	1	1	1	.8	.8	10	0	2.85	1	1	1	1	1	9	1	2.21	1	1	1	.8	.8	10	0	2.85	1	1	1	1	1
34	1	0	10	-2.85	2	1	2	-1	1	1	9	-2.21	2	1	2	-.8	.8	2	8	-1.58	3	2		-.6	.6	8	2	1.58	3	2		.6	.6	4	6	-.32	3	2		-.2	.2	1	9	-2.21	2	1	2	-.8	.8
35	1	4	6	-.32	3	2		-.2	.2	6	4	.32	3	2		.2	.2	5	5	0	3	2		0	0	1	9	-2.21	2	1	2	-.8	.8	7	3	.95	3	2		.4	.4	4	6	-.32	3	2		-.2	.2
36	1	2	8	-1.58	3	2		-.6	.6	5	5	0	3	2		0	0	1	9	-2.21	2	1	2	-.8	.8	6	4	.32	3	2		.2	.2	6	4	.32	3	2		.2	.2	3	7	-.95	3	2		-.4	.4
37	1	7	3	.95	3	2		.4	.4	3	7	-.95	3	2		-.4	.4	8	2	1.58	3	2		.6	.6	1	9	-2.21	2	1	2	-.8	.8	2	8	-1.58	3	2		-.6	.6	7	3	.95	3	2		.4	.4
38	2	2	8	-1.58	3	2		-.6	.6	6	4	.32	3	2		.2	.2	10	0	2.85	1	1	1	1	1	9	1	2.21	1	1	1	.8	.8	7	3	.95	3	2		.4	.4	8	2	1.58	3	2		.6	.6
39	2	7	3	.95	3	2		.4	.4	10	0	2.85	1	1	1	1	1	1	9	-2.21	2	1	2	-.8	.8	2	8	-1.58	3	2		-.6	.6	8	2	1.58	3	2		.6	.6	1	9	-2.21	2	1	2	-.8	.8
40	2	3	7	-.95	3	2		-.4	.4	5	5	0	3	2		0	0	6	4	.32	3	2		.2	.2	5	5	0	3	2		0	0	7	3	.95	3	2		.4	.4	6	4	.32	3	2		.2	.2
41	2	8	2	1.58	3	2		.6	.6	9	1	2.21	1	1	1	.8	.8	8	2	1.58	3	2		.6	.6	1	9	-2.21	2	1	2	-.8	.8	4	6	-.32	3	2		-.2	.2	3	7	-.95	3	2		-.4	.4
42	2	4	6	-.32	3	2		-.2	.2	7	3	.95	3	2		.4	.4	9	1	2.21	1	1	1	.8	.8	3	7	-.95	3	2		-.4	.4	7	3	.95	3	2		.4	.4	9	1	2.21	1	1	1	.8	.8
43	1	4	6	-.32	3	2		-.2	.2	9	1	2.21	1	1	1	.8	.8	9	1	2.21	1	1	1	.8	.8	0	10	-2.85	2	1	2	-1	1	10	0	2.85	1	1	1	1	1	10	0	2.85	1	1	1	1	1
44	1	7	3	.95	3	2		.4	.4	3	7	-.95	3	2		-.4	.4	9	1	2.21	1	1	1	.8	.8	9	1	2.21	1	1	1	.8	.8	4	6	-.32	3	2		-.2	.2	9	1	2.21	1	1	1	.8	.8
45	1	3	7	-.95	3	2		-.4	.4	3	7	-.95	3	2		-.4	.4	10	0	2.85	1	1	1	1	1	6	4	.32	3	2		.2	.2	9	1	2.21	1	1	1	.8	.8	9	1	2.21	1	1	1	.8	.8
46	1	1	9	-2.21	2	1	2	-.8	.8	0	10	-2.85	2	1	2	-1	1	9	1	2.21	1	1	1	.8	.8	0	10	2.85	2	1	2	-1	1	1	9	-2.21	2	1	2	-.8	.8	1	9	-2.21	2	1	2	-.8	.8
47	1	5	5	0	3	2		0	0	9	1	2.21	1	1	1	.8	.8	9	1	2.21	1	1	1	.8	.8	5	5	0	3	2		0	0	8	2	1.58	3	2		.6	.6	8	2	1.58	3	2		.6	.6
48	2	9	1	2.21	1	1	1	.8	.8	7	3	.95	3	2		.4	.4	9	1	2.21	1	1	1	.8	.8	2	8	-1.58	3	2		-.6	.6	9	1	2.21	1	1	1	.8	.8	9	1	2.21	1	1	1	.8	.8
49	2	9	1	2.21	1	1	1	.8	.8	4	6	.32	3	2		-.2	.2	3	7	-.95	3	2		-.4	.4	6	4	.32	3	2		.2	.2	8	2	1.58	3	2		.6	.6	5	5	0	3	2		0	0
50	2	8	2	1.58	3	2		.6	.6	1	9	-2.21	2	1	2	-.8	.8	10	0	2.85	1	1	1	1	1	9	1	2.21	1	1	1	.8	.8	8	2	1.58	3	2		.6	.6	10	0	2.85	1	1	1	1	1
[truncated: 23 more columns]
